# Supplementary material for: Comparison of Robotic and Conventional Unicompartmental Knee Arthroplasty Outcomes in Patients with Osteoarthritis: A Retrospective Cohort Study
Source: J Clin Med. 2021 Dec 31;11(1):220. doi: 10.3390/jcm11010220 (PMC8745819; doi:10.3390/jcm11010220)
Supplement: Supplementary file 1 [file jcm-11-00220-s001.zip]

Archive with 1 entries (1 files):
- jcm-1499935-SI.pdf
